# Supplementary material for: A Farm-to-Fork Quantitative Microbial Exposure Assessment of β-Lactam-Resistant Escherichia coli among U.S. Beef Consumers
Source: Microorganisms. 2022 Mar 19;10(3):661. doi: 10.3390/microorganisms10030661 (PMC8952336; doi:10.3390/microorganisms10030661)
Supplement: Supplementary file 1 [file microorganisms-10-00661-s001.zip]

Archive with 1 entries (1 files):
- microorganisms-1587910-supplementary.pdf
